# Supplementary material for: Effects of Water Availability in the Soil on Tropane Alkaloid Production in Cultivated Datura stramonium
Source: Metabolites. 2019 Jul 3;9(7):131. doi: 10.3390/metabo9070131 (PMC6680536; doi:10.3390/metabo9070131)
Supplement: Supplementary file 1 [file metabolites-09-00131-s001.zip]

Archive with 6 entries (5 files):
- Supplementary_files/
- Supplementary_files/190702_Vergara_MassBank_records.zip
- Supplementary_files/Supplementary_figure_S1.eps
- Supplementary_files/Supplementary_tables_S2_and_S3.docx
- Supplementary_files/Supplementary_table_S1.xls
- Supplementary_files/Supplementary_table_S4.xlsx
