# Supplementary material for: Effects of Water Availability in the Soil on Tropane Alkaloid Production in Cultivated Datura stramonium
Source: Metabolites. 2019 Jul 3;9(7):131. doi: 10.3390/metabo9070131 (PMC6680536; doi:10.3390/metabo9070131)
Supplement: Supplementary file 1 [file metabolites-09-00131-s001.zip › Supplementary_files/Supplementary_table_S1.xls]

## Sheet: 2019-04-10_11.03.58_selectedPre
m/z	RT	Annotation	Metabolite name	Adduct ion name	Formula	S/N average	fruit	leaf	root	stem	46.5893	47.4132	47.8477	48.4978	49.7251	50.7138	56.6149	61.8462	62.2051	63.2073	64.4578	66.5926	70.0482	70.3471	71.1245	72.6482	77.4704	78.9491	78.9993	79.0509	79.9441	80.046	80.928	80.9446	80.9737	81.0436	81.3213	81.9439	82.0145	82.0589	82.5271	82.9409	82.9759	83.0463	83.0695	83.9432	83.9962	84.0428	84.0802
738.349	11.17	Atropine like Type I	Unknown	[M+H]+	No record	707.434	4999	65767	0	297
421.272	11.98	Atropine like Type I	Unknown	[M+H]+	No record	148.61	1398	19756	9	1361
439.282	11.98	Atropine like Type I	Unknown	[M+H]+	No record	222.227	1919	29382	78	2324
457.293	11.98	Atropine like Type I	Unknown	[M-C6H10O5+H]+	C28H40O5	181.449	1519	24206	30	1648
535.234	12.51	Atropine like Type I	Unknown	[M-C6H10O5+H]+	No record	7377.38	114862	989371	72	3313
421.27	13.22	Atropine like Type I	Unknown	[M+H]+	No record	140.132	223	7112	56	123
457.291	13.22	Atropine like Type I	Unknown	[M+H]+	No record	162.56	188	8279	63	198
537.249	14.13	Atropine like Type I	Unknown	[M-C6H10O5+H]+	C32H32N4O4	622.575	7898	54500	24	567
405.276	15.21	Atropine like Type I	Unknown	[M+H]+	C23H38N2O5	506.853	1638	70518	34	4004
423.287	15.21	Atropine like Type I	Unknown	[M+H]+	C23H38N2O5	347.882	1304	48262	42	2714
441.298	15.21	Atropine like Type I	Unknown	[M-C6H10O5+H]+	C28H42O5	662.712	2173	92731	163	4853
553.242	15.38	Atropine like Type I	Unknown	[M+H]+	No record	167.972	26	33	8411	17
437.266	15.9	Atropine like Type I	Withanolide B	[M+H-H2O]+	C28H38O5	8636.57	73904	1193369	460	28564
437.266	16.41	Atropine like Type I	Unknown	[M+H]+	No record	272.33	3035	24581	46	417
242.137	2.44	Atropine like Type II	Unknown	[M+H]+	C12H19NO4	164.553	380	7258	9856	944
306.169	5.45	Atropine like Type II	Anisodamine	[M+H]+	C17H23NO4	5994.65	47572	256896	670876	227691
240.159	5.69	Atropine like Type II	Unknown	[M+H]+	C13H21NO3	2285.74	1710	62449	383649	10036
306.168	5.94	Atropine like Type II	Unknown	[M+H]+	No record	677.928	2805	9149	115586	9527
242.174	6.22	Atropine like Type II	Unknown	[M+H]+	C13H23NO3	240.047	356	19794	14758	1841
282.168	8.1	Atropine like Type II	Unknown	[M+H]+	C16H19N5	286.067	76	202	14340	119
354.19	10.46	Atropine like Type II	Unknown	[M+H]+	C25H23NO	1227.75	740	1627	179924	2868
310.2	11.11	Atropine like Type II	Unknown	[M+H]+	C15H29NO4	5487.6	203	495	547350	1590
388.21	11.63	Atropine like Type II	Unknown	[M+H]+	C19H32O8	272.505	42	280	13731	455
322.2	12.15	Atropine like Type II	Unknown	[M+H]+	C19H37N5O7	21466.1	596	1987	3204616	14219
324.215	12.47	Atropine like Type II	Unknown	[M+H]+	No record	14057.6	177	418	704065	2274
324.216	12.68	Atropine like Type II	Unknown	[M+H]+	C18H29NO4	43.9875	319	480	410795	2462
256.153	4.23	Atropine like Type III	Unknown	[M+H]+	No record	354.108	763	17742	4764	991																																							0.0607877
322.163	4.37	Atropine like Type III	Unknown	[M+H]+	No record	134.899	2903	8483	9569	6115
256.153	4.68	Atropine like Type III	Unknown	[M+H]+	C13H21NO4	9065.85	360373	187278	1121891	149119
304.153	5.09	Atropine like Type III	Scopolamine	[M+H]+	C17H21NO4	7322.54	718499	680134	25254	40982
312.179	8.27	Atropine like Type III	Unknown	[M+H]+	C12H21N7O3	973.585	420	1217	48693	346
342.189	9.39	Atropine like Type III	Unknown	[M+H]+	C18H23N5O2	434.418	62	366	21782	214
326.195	9.64	Atropine like Type III	Unknown	[M+H]+	C20H24N2O2	12435.5	2037	31290	2446150	8480
338.195	10.65	Atropine like Type III	Unknown	[M+H]+	C20H40N4O10	26836.5	9927	49641	5257630	51690
340.21	11.02	Atropine like Type III	Unknown	[M+H]+	No record	17523.2	5746	14441	3499069	13682
340.21	11.23	Atropine like Type III	Unknown	[M+H]+	No record	15926.3	4453	9433	2384084	11155
374.194	11.79	Atropine like Type III	Unknown	[M+H]+	C19H29NO5	189.446	27195	3512	4086	3179
306.169	4.09	Atropine like Type IV	Convolvamine	[M+H]+	C17H23NO4	1373.91	2152	7620	256263	9042
290.174	6.73	Atropine like Type IV	Hyoscyamine	[M+H]+	C17H23NO3	24160.1	2069445	1274227	636429	852422
290.174	7.08	Atropine like Type IV	Unknown	[M+H]+	No record	14181.4	177362	329786	2143862	193993
329.185	7.44	Atropine like Type IV	Unknown	[M+H]+	C25H33FO4	1983.56	707	1082	193430	4982
350.194	7.99	Atropine like Type IV	Unknown	[M+H]+	C23H24FNO	398.582	107	1045	20011	271
415.185	9.16	Atropine like Type IV	Unknown	[M+H]+	C11H13NO3	2295.25	76	180	114810	585
332.184	9.83	Atropine like Type IV	Unknown	[M+H]+	C19H25NO4	689.429	166	1728	67297	268
332.184	10.65	Atropine like Type IV	Unknown	[M+H]+	C19H25NO4	9327.08	257	13782	1386876	2092
163.038	2.95	Caffeic acid related	Unknown	[M+H]+	C18H19NO4	723.112	14412	3315	58316	843																								0.172321
163.038	4.63	Caffeic acid related	Caffeic acid	[M+H-H2O]+	C9H8O4	2192.27	2077	109613	469	1238																								0.0729546
181.049	4.63	Caffeic acid related	Caffeic acid	[M+H]+	C9H8O4	793.332	695	39667	200	226
251.137	1.89	Caffeoyl-putrescine related	Unknown	[M+H]+	No record	341.298	37907	6988	22684	3732
251.138	2.97	Caffeoyl-putrescine related	Caffeoyl-putrescine	[M+H]+	C13H18N2O3	1813.27	65791	11024	283999	3674
159.012	1.02		Unknown	[M+H]+	C6H6O3S	110.124	6710	4591	7654	8292											0.0972973										0.151351			0.756757			0.0702703	0.0864865		0.145946		0.135135				0.178378			0.156757
215.014	1.11		Unknown	[M+H]+	C6H8O7	182.875	21486	3160	9166	1848																								0.0663812	0.0578158					0.0556745
121.064	1.16		Unknown	[M+H]+	C19H25NO3	1260.17	83641	42212	65188	1622
136.061	1.16		Unknown	[M+H]+	C5H5N5	91.5325	4086	3812	5290	4588																		0.189781			0.386861			1	0.0656934			0.167883
224.126	1.16		Unknown	[M+H]+	C12H17NO3	360.795	24208	24154	24729	23564
268.103	1.16		Adenosine	[M+H]+	C10H13N5O4	137.556	7053	4232	9133	7209
151.074	1.48		Unknown	[M+H]+	C9H10O2	94.315	528	3143	6664	321																								0.345133
160.075	1.5		Serotonin	[M+H-NH3]+	C10H12N2O	1458.23	131723	14430	76	152
203.08	1.5		Unknown	[M+H]+	C7H17O3P	147.097	215	7490	93	378
184.132	1.67		Unknown	[M+H]+	No record	191.715	272	242	10185	774
166.085	2.03		DL-Phenylalanine	[M+H]+	C9H11NO2	166.871	12178	11219	4305	6383
120.08	2.04		Unknown	[M+NH4]+	C8H11NO	793.092	59760	51901	19704	28288
146.059	2.24		Unknown	[M+H]+	C9H7NO	152.84	7786	268	84	66		0.0596026		0.0596026		0.0596026			0.0596026					0.0596026			0.0596026							0.754967		0.205298		0.364238	0.178808			0.476821			0.192053
234.111	2.98		Unknown	[M+H]+	C13H18N2O3	289.822	8007	1558	34274	563
146.059	3.83		Unknown	[M+H]+	C9H7NO	430.85	15322	49810	2079	19181																								0.0505952
188.07	3.83		DL-Indole-3-lactic acid	[M+H-H2O]+	C11H11NO3	3310.98	114783	391504	14408	141710
205.096	3.83		Tryptophan	[M+H]+	C11H12N2O2	266.833	8746	31757	1342	11676
265.153	4.09		Unknown	[M+H]+	C14H20N2O3	145.005	11894	4616	6446	6235
207.148	4.2		Unknown	[M+NH4]+	C13H21NO2	183.758	19389	6649	1296	9544
190.121	4.21		Unknown	[M+H]+	C15H22N2O3	143.656	11857	3929	833	5862																								0.225425
298.095	4.46		5'-S-Methyl-5'-thioadenosine	[M+H]+	C11H15N5O3S	85.5425	8434	5161	1988	1572
365.083	4.63		Unknown	[M+Na]+	C4H10N2O4S	553.173	672	27762	88	406
325.09	5.57		Unknown	[M+H]+	C15H16O8	578.793	292	28948	52	64
465.1	5.57		Unknown	[M+H]+	C21H20O12	495.39	120	25023	12	0
390.166	5.67		Unknown	[M+H]+	C25H24ClNO	335.136	32510	1137	30	177
327.199	6.25		Unknown	[M+H]+	C18H30O3S	167.396	9817	9519	10210	9437			0.0633803							0.126761																		0.183099									0.169014
289.069	6.43		Unknown	[M-C6H10O5+H]+	C15H12O6	365.666	222	16943	191	19770
170.116	7.46		Unknown	[M+NH4]+	C22H30N2O5	166.157	11759	7447	8290	10193																								0.114384
415.252	7.46		Unknown	[M+H]+	C24H40O4	352.205	16337	17697	19492	17647
432.278	7.46		Unknown	[M+NH4]+	C25H39NO6	393.172	19276	20372	22629	18115
224.164	7.47		Unknown	[M+H]+	C13H21NO2	1605.13	486	413	83298	1445
392.169	7.93		Unknown	[M+H]+	C20H22O7	330.8	77	29	16586	135
459.277	7.96		Unknown	[M+H]+	C17H34N10O5	253.327	13224	13056	12808	11767
476.305	7.96		Unknown	[M+NH4]+	C26H41N3O5	424.267	21193	19419	24181	21900
331.163	7.99		Unknown	[M+H]+	C16H24N2O4	603.435	75	158	30188	216																																							0.108066
377.169	8.16		Unknown	[M+H]+	C7H12N2O4	212.79	65	47	10760	172
503.304	8.43		Unknown	[M+H]+	C29H44O8	163.247	8840	8851	7394	7846
520.33	8.43		Unknown	[M+NH4]+	No record	308.236	17329	15600	13979	16549
311.126	8.71		Unknown	[M+H]+	C20H22O7	141.81	287	7189	315	712
376.175	8.87		Unknown	[M+H]+	C20H22O6	8681.05	180	691	434466	1054
387.19	8.87		Unknown	[M+H]+	C21H23NO5	621.783	70	224	31089	210
185.116	9.04		Unknown	[M-C6H10O5+H]+	C16H28N6O4	1285.95	6116	123562	500	473																								0.0976769
275.051	9.84		Unknown	[M+Na]+	C12H12O6	1951.34	1148	405	194050	751
424.314	10.28		Unknown	[M+H]+	No record	246.333	12117	13415	11934	12435
127.015	10.39		Unknown	[M+H]+	C8H16NO5P	325.606	16292	15740	15982	18279	0.0687023				0.0687023		0.0839695	0.137405				0.0687023									0.320611	0.274809			0.534351			0.21374			0.0687023		0.244275
188.069	10.48		Unknown	[M+H]+	No record	965.628	163	256	48370	674
314.137	11.58		Unknown	[M+H]+	No record	133.899	3178	656	15079	2013
323.148	11.7		Unknown	[M-C6H10O5+H]+	C17H24O7	81.1625	262	4311	422	389															0.0514019
212.163	13.05		Unknown	[M+NH4]+	No record	215.105	15454	11996	7305	9428																						0.0523649	0.0625
299.109	13.5		Unknown	[M+Na]+	C12H20O7	500.184	25192	24307	25116	27100																0.0622837			0.121107	0.114187
213.146	14.01		Unknown	[M+Na]+	No record	2179.74	111960	100178	108413	119396
365.138	14.13		Unknown	[M+H]+	C12H22O11	109.406	1853	9122	22	171													0.0652174
226.179	14.69		Unknown	[M+H]+	No record	1533.65	100480	79798	62968	68859
266.171	14.69		Unknown	[M+Na]+	C15H25NO4	139.212	9120	6971	5663	6640																					0.0507246			0.128019		0.101449
416.35	15.4		Tomatidine	[M+H]+	C27H45NO2	141.055	7006	9450	24210	12843
128.95	16.02		Unknown	[M+H]+	No record	175.214	24509	19102	22594	24055																																						0.0623281
416.349	16.38		Unknown	[M+H]+	No record	105.391	6798	9182	19300	12489
193.157	16.48		Unknown	[M+H]+	C13H20O	3323.55	174606	164193	166221	162721																								0.136092
228.196	16.48		Unknown	[M+NH4]+	No record	5713.51	284654	276073	290702	294257
250.177	16.48		Unknown	[M+H]+	C15H23NO2	3247.64	163507	148096	163272	177303																			0.0769231					0.187291								0.110368		0.0635452
271.186	16.6		Unknown	[M+Na]+	C13H28O4	1143.28	55636	55450	60179	58992
675.262	16.67		Unknown	[M+H]+	C32H44O14	226.655	782	11333	0	354
240.194	16.83		Unknown	[M+NH4]+	No record	150.029	9842	9900	8044	8347
223.167	16.84		Unknown	[M+H]+	C12H24O2	138.246	9176	8551	7164	7052
[truncated: 206 more columns]

## Sheet: Fragments_NLs
Class	m/z	Intensity
Atropine like Type I	93.0693	0.0992815
Atropine like Type I	95.0482	0.179301
Atropine like Type I	95.0848	0.177115
Atropine like Type I	97.0634	0.203874
Atropine like Type I	105.069	0.174063
Atropine like Type I	107.084	0.27501
Atropine like Type I	109.101	0.197883
Atropine like Type I	111.08	0.101841
Atropine like Type I	119.085	0.162052
Atropine like Type I	121.1	0.183019
Atropine like Type I	123.042	0.174369
Atropine like Type I	123.079	0.13347
Atropine like Type I	123.117	0.101708
Atropine like Type I	125.058	0.173359
Atropine like Type I	125.095	0.0970427
Atropine like Type I	129.069	0.102986
Atropine like Type I	131.084	0.227911
Atropine like Type I	133.1	0.19579
Atropine like Type I	135.079	0.100581
Atropine like Type I	135.116	0.165079
Atropine like Type I	142.079	0.102972
Atropine like Type I	143.084	0.184865
Atropine like Type I	145.1	0.257397
Atropine like Type I	147.079	0.218285
Atropine like Type I	147.116	0.172798
Atropine like Type I	149.13	0.0765582
Atropine like Type I	153.09	0.101377
Atropine like Type I	155.085	0.416545
Atropine like Type I	156.097	0.0854889
Atropine like Type I	157.1	0.647983
Atropine like Type I	158.104	0.164393
Atropine like Type I	159.115	0.273276
Atropine like Type I	161.095	0.0934229
Atropine like Type I	161.131	0.116565
Atropine like Type I	169.099	0.203799
Atropine like Type I	171.079	0.427283
Atropine like Type I	171.115	0.289067
Atropine like Type I	173.095	0.149544
Atropine like Type I	173.13	0.128608
Atropine like Type I	175.111	0.121744
Atropine like Type I	181.099	0.148845
Atropine like Type I	183.116	0.34603
Atropine like Type I	185.13	0.144302
Atropine like Type I	193.101	0.0999077
Atropine like Type I	195.114	0.277124
Atropine like Type I	196.124	0.125175
Atropine like Type I	197.131	0.347043
Atropine like Type I	198.142	0.161342
Atropine like Type I	199.111	0.0823354
Atropine like Type I	199.147	0.135114
Atropine like Type I	207.115	0.146155
Atropine like Type I	209.131	0.471436
Atropine like Type I	210.139	0.139805
Atropine like Type I	211.146	0.206432
Atropine like Type I	213.162	0.0973038
Atropine like Type I	221.131	0.154547
Atropine like Type I	223.147	0.308573
Atropine like Type I	224.153	0.0774993
Atropine like Type I	225.123	0.0845663
Atropine like Type I	225.161	0.114847
Atropine like Type I	227.175	0.174316
Atropine like Type I	235.146	0.11546
Atropine like Type I	237.162	0.159506
Atropine like Type I	247.146	0.0794185
Atropine like Type I	249.162	0.294227
Atropine like Type I	251.177	0.495788
Atropine like Type I	263.174	0.0762647
Atropine like Type I	267.172	0.277022
Atropine like Type I	277.194	0.0749741
Atropine like Type I	-308.204	0.141275
Atropine like Type I	-278.187	0.157718
Atropine like Type I	-266.187	0.479623
Atropine like Type I	-264.171	0.421767
Atropine like Type I	-240.172	0.179661
Atropine like Type I	-214.156	0.20329
Atropine like Type I	-212.139	0.217013
Atropine like Type I	-172.109	0.342141
Atropine like Type I	-171.105	0.10044
Atropine like Type II	91.0537	0.36128
Atropine like Type II	94.065	0.191926
Atropine like Type II	122.097	0.740244
Atropine like Type II	123.097	0.0851882
Atropine like Type II	140.106	0.492555
Atropine like Type II	-100.052	0.31464
Atropine like Type III	110.095	0.118593
Atropine like Type III	120.082	0.0748474
Atropine like Type III	138.09	0.740581
Atropine like Type III	156.097	0.560138
Atropine like Type III	-118.063	0.164215
Atropine like Type III	-100.052	0.570195
Atropine like Type III	-99.0494	0.075928
Atropine like Type IV	91.0537	0.111867
Atropine like Type IV	93.0693	0.249193
Atropine like Type IV	124.111	0.885233
Atropine like Type IV	142.121	0.516023
