# Supplementary material for: Effects of Water Availability in the Soil on Tropane Alkaloid Production in Cultivated Datura stramonium
Source: Metabolites. 2019 Jul 3;9(7):131. doi: 10.3390/metabo9070131 (PMC6680536; doi:10.3390/metabo9070131)
Supplement: Supplementary file 1 [file metabolites-09-00131-s001.zip › Supplementary_files/Supplementary_table_S4.xlsx]

## Sheet: Sheet1
		Anisodamine_isomer	Scopolamine	Anisodamine_isomer	Atropine	Littorine				Anisodamine_isomer	Scopolamine	Anisodamine_isomer	Atropine	Littorine				Anisodamine_isomer	Scopolamine	Anisodamine_isomer	Atropine	Littorine				Anisodamine_isomer	Scopolamine	Anisodamine_isomer	Atropine	Littorine
		RT=4.17	RT=5.16	RT=5.5	RT=6.77	RT=7.13				RT=4.17	RT=5.16	RT=5.5	RT=6.77	RT=7.13				RT=4.17	RT=5.16	RT=5.5	RT=6.77	RT=7.13				RT=4.17	RT=5.16	RT=5.5	RT=6.77	RT=7.13
		m/z=306.1702	m/z=304.1534	m/z=306.1701	m/z=290.1735	m/z=290.1732				m/z=306.1702	m/z=304.1534	m/z=306.1701	m/z=290.1735	m/z=290.1732				m/z=306.1702	m/z=304.1534	m/z=306.1701	m/z=290.1735	m/z=290.1732				m/z=306.1702	m/z=304.1534	m/z=306.1701	m/z=290.1735	m/z=290.1732
Root	500mL	0.472049	0.236463	0.625151	1.20862	2.24233		Root	1000mL	3.41343	0.817717	4.40169	10.6203	29.2586		Root	1500mL	8.04486	0.442042	12.5057	8.22488	29.349		Root	2000mL	2.55458	0.189587	5.20503	3.6632	9.55583
Root	500mL	0.501928	0.0438255	0.452067	0.54274	2.55349		Root	1000mL	4.76036	0.377195	6.13163	7.86359	18.8352		Root	1500mL	11.0848	0.375647	20.6535	9.29872	31.2028		Root	2000mL	2.41561	0.0656734	3.94187	1.46969	6.58717
Root	500mL	0.705158	0.0896665	0.708571	0.883256	3.59651		Root	1000mL	3.44113	0.233273	5.3311	5.16405	14.2211		Root	1500mL	7.95806	0.306118	14.3264	7.53919	31.8457		Root	2000mL	1.50329	0.108049	3.44764	1.871	6.73766
Root	500mL	0.738004	0.166573	0.895484	1.40012	3.6453		Root	1000mL	3.28041	0.498613	5.73016	7.8009	17.6835		Root	1500mL	7.27175	2.37873	12.181	18.0637	23.4266		Root	2000mL	1.44523	0.288666	2.63166	2.12767	4.90731
Stem	500mL	0.435447	23.3162	9.09421	20.6772	14.2656		Stem	1000mL	3.18361	32.8226	25.9601	163.623	38.0575		Stem	1500mL	3.68088	8.4788	54.2755	127.15	30.8452		Stem	2000mL	2.12865	25.8421	53.8874	165.61	28.8139
Stem	500mL	0.537758	0.446107	3.89079	4.45553	5.49252		Stem	1000mL	2.25471	8.79559	24.2202	111.977	22.0882		Stem	1500mL	3.47122	15.9927	54.3696	173.481	33.5244		Stem	2000mL	2.3857	1.27188	42.1334	29.0375	9.84944
Stem	500mL	0.677623	0.546764	4.19449	3.82709	4.28372		Stem	1000mL	2.0423	6.72485	23.3671	53.7352	12.8787		Stem	1500mL	4.95594	10.525	72.1554	200.429	48.8933		Stem	2000mL	2.14293	2.36013	40.5353	49.3687	19.3219
Stem	500mL	0.536237	2.04433	6.22463	12.2414	8.95614		Stem	1000mL	2.71515	10.6363	24.3053	103.681	22.9437		Stem	1500mL	2.74693	62.8751	44.1521	416.375	47.3682		Stem	2000mL	1.25267	4.14824	30.6826	36.4357	13.425
Leaf	500mL	0.148274	16.545	2.34299	30.507	4.90779		Leaf	1000mL	2.26827	51.8411	13.0353	131.827	26.8153		Leaf	1500mL	1.35283	60.0443	24.4779	88.6357	21.3354		Leaf	2000mL	0.592567	18.184	11.5748	16.317	5.28052
Leaf	500mL	0.167351	10.4021	2.75988	13.6757	5.63008		Leaf	1000mL	1.15789	40.8639	18.9348	99.3284	16.7145		Leaf	1500mL	1.20819	38.6316	24.8594	100.048	14.0578		Leaf	2000mL	0.158241	4.53807	4.71504	4.01873	4.42592
Leaf	500mL	0.18633	6.77201	2.69628	11.1306	4.47195		Leaf	1000mL	0.636049	17.7332	10.7718	32.8613	7.74249		Leaf	1500mL	1.72804	29.4784	33.6968	67.1648	24.9478		Leaf	2000mL	0.405684	36.4659	9.9451	43.3746	8.1018
Leaf	500mL	0.1578	9.28999	2.70453	16.146	6.51665		Leaf	1000mL	5.12902	176.533	62.2095	681.816	99.3549		Leaf	1500mL	1.10097	106.649	17.2495	232.489	24.3014		Leaf	2000mL	0.201552	6.36171	7.32415	5.5867	6.12706
		0.438663	5.82491	3.04909	9.72461	5.54684				2.85686	28.9898	18.6999	117.525	27.2161				4.55038	28.0148	32.0752	120.741	30.0915				1.43223	8.31866	18.002	29.9067	10.2611
		0.222115	7.71871	2.56213	9.45739	3.28977				1.31199	49.603	16.0505	186.026	24.1124				3.3101	33.4673	19.7682	121.291	10.0334				0.907536	11.9978	18.4513	46.2407	7.21215
